# Supplementary material for: Structural Studies of the Lipopolysaccharide of Aeromonas veronii bv. sobria Strain K133 Which Represents New Provisional Serogroup PGO1 Prevailing among Mesophilic Aeromonads on Polish Fish Farms
Source: Int J Mol Sci. 2021 Apr 20;22(8):4272. doi: 10.3390/ijms22084272 (PMC8074265; doi:10.3390/ijms22084272)
Supplement: Supplementary file 1 [file ijms-22-04272-s001.zip]

Archive with 1 entries (1 files):
- ijms-1186497-supplementary.pdf
